# Supplementary material for: Reduced Graphene Oxide-Supported Iron-Cobalt Alloys as High-Performance Catalysts for Oxygen Reduction Reaction
Source: Nanomaterials (Basel). 2023 Oct 9;13(19):2735. doi: 10.3390/nano13192735 (PMC10574026; doi:10.3390/nano13192735)
Supplement: Supplementary file 1 [file nanomaterials-13-02735-s001.zip]

Archive with 1 entries (1 files):
- nanomaterials-2583216-supplementary.pdf
